# Supplementary material for: Myostatin Knockout Limits Exercise-Induced Reduction in Bovine Erythrocyte Oxidative Stress by Enhancing the Efficiency of the Pentose Phosphate Pathway
Source: Animals (Basel). 2022 Apr 4;12(7):927. doi: 10.3390/ani12070927 (PMC8996956; doi:10.3390/ani12070927)
Supplement: Supplementary file 1 [file animals-12-00927-s001.zip]

Archive with 1 entries (1 files):
- animals-1625221-supplementary.pdf
